# Supplementary material for: In Vitro Phytobiological Investigation of Bioactive Secondary Metabolites from the Malus domestica-Derived Endophytic Fungus Aspergillus tubingensis Strain AN103
Source: Molecules. 2022 Jun 11;27(12):3762. doi: 10.3390/molecules27123762 (PMC9228098; doi:10.3390/molecules27123762)
Supplement: Supplementary file 1 [file molecules-27-03762-s001.zip]

Archive with 1 entries (1 files):
- molecules-1745234-supplementary.pdf
